# Supplementary material for: Integrative bioinformatics and validation studies reveal KDM6B and its associated molecules as crucial modulators in Idiopathic Pulmonary Fibrosis
Source: Front Immunol. 2023 May 19;14:1183871. doi: 10.3389/fimmu.2023.1183871 (PMC10235501; doi:10.3389/fimmu.2023.1183871)
Supplement: Supplementary file 2 [file Table_1.xlsx]

## Sheet: Sheet1
REACTOME_CHROMATIN_MODIFYING_ENZYMES	https://www.gsea-msigdb.org/gsea/msigdb/cards/REACTOME_CHROMATIN_MODIFYING_ENZYMES
	ACTB
	ACTL6A
	ACTL6B
	AEBP2
	ARID1A
	ARID1B
	ARID2
	ARID4A
	ARID4B
	ARID5B
	ASH1L
	ASH2L
	ATF2
	ATF7IP
	ATXN7
	ATXN7L3
	BRD1
	BRD8
	BRMS1
	BRPF1
	BRPF3
	BRWD1
	CARM1
	CCND1
	CDK4
	CHD3
	CHD4
	CLOCK
	COPRS
	CREBBP
	DMAP1
	DNMT3A
	DOT1L
	DPY30
	DR1
	EED
	EHMT1
	EHMT2
	ELP1
	ELP2
	ELP3
	ELP4
	ELP5
	ELP6
	ENY2
	EP300
	EP400
	EPC1
	EZH2
	GATAD2A
	GATAD2B
	GPS2
	H2AB1
	H2AC1
	H2AC11
	H2AC12
	H2AC13
	H2AC14
	H2AC15
	H2AC16
	H2AC17
	H2AC20
	H2AC21
	H2AC4
	H2AC6
	H2AC7
	H2AC8
	H2AJ
	H2AW
	H2AX
	H2AZ1
	H2AZ2
	H2BC1
	H2BC10
	H2BC11
	H2BC12
	H2BC13
	H2BC14
	H2BC15
	H2BC17
	H2BC18
	H2BC21
	H2BC3
	H2BC4
	H2BC5
	H2BC6
	H2BC7
	H2BC8
	H2BC9
	H2BU1
	H3C1
	H3C10
	H3C11
	H3C12
	H3C13
	H3C14
	H3C15
	H3C2
	H3C3
	H3C4
	H3C6
	H3C7
	H3C8
	H4-16
	H4C1
	H4C11
	H4C12
	H4C13
	H4C14
	H4C15
	H4C2
	H4C3
	H4C4
	H4C5
	H4C6
	H4C8
	H4C9
	HAT1
	HCFC1
	HDAC1
	HDAC10
	HDAC2
	HDAC3
	HDAC8
	HMG20B
	ING3
	ING4
	ING5
	JADE1
	JADE2
	JADE3
	JAK2
	JMJD6
	KANSL1
	KANSL2
	KANSL3
	KAT14
	KAT2A
	KAT2B
	KAT5
	KAT6A
	KAT6B
	KAT7
	KAT8
	KDM1A
	KDM1B
	KDM2A
	KDM2B
	KDM3A
	KDM3B
	KDM4A
	KDM4B
	KDM4C
	KDM4D
	KDM5A
	KDM5B
	KDM5C
	KDM5D
	KDM6A
	KDM6B
	KDM7A
	KMT2A
	KMT2B
	KMT2C
	KMT2D
	KMT2E
	KMT5A
	KMT5B
	KMT5C
	MBD3
	MBIP
	MCRS1
	MEAF6
	MECOM
	MORF4L1
	MORF4L2
	MRGBP
	MSL1
	MSL2
	MSL3
	MTA1
	MTA2
	MTA3
	NCOA1
	NCOA2
	NCOR1
	NCOR2
	NFKB1
	NFKB2
	NSD1
	NSD2
	NSD3
	OGT
	PADI1
	PADI2
	PADI3
	PADI4
	PADI6
	PAX3
	PBRM1
	PHF2
	PHF20
	PHF21A
	PHF8
	PRDM16
	PRDM9
	PRMT1
	PRMT3
	PRMT5
	PRMT6
	PRMT7
	RBBP4
	RBBP5
	RBBP7
	RCOR1
	RELA
	REST
	RIOX2
	RPS2
	RUVBL1
	RUVBL2
	SAP130
	SAP18
	SAP30
	SAP30L
	SETD1A
	SETD1B
	SETD2
	SETD3
	SETD6
	SETD7
	SETDB1
	SETDB2
	SGF29
	SMARCA2
	SMARCA4
	SMARCB1
	SMARCC1
	SMARCC2
	SMARCD1
	SMARCD2
	SMARCD3
	SMARCE1
	SMYD2
	SMYD3
	SUDS3
	SUPT20H
	SUPT3H
	SUPT7L
	SUV39H1
	SUV39H2
	SUZ12
	TADA1
	TADA2A
	TADA2B
	TADA3
	TAF10
	TAF12
	TAF5L
	TAF6L
	TAF9
	TBL1X
	TBL1XR1
	TRRAP
	USP22
	UTY
	VPS72
	WDR5
	WDR77
	YEATS2
	YEATS4
	ZZZ3

## Sheet: CME
REACTOME_CHROMATIN_MODIFYING_ENZYMES	https://www.gsea-msigdb.org/gsea/msigdb/cards/REACTOME_CHROMATIN_MODIFYING_ENZYMES
	ACTB
	ACTL6A
	ACTL6B
	AEBP2
	ARID1A
	ARID1B
	ARID2
	ARID4A
	ARID4B
	ARID5B
	ASH1L
	ASH2L
	ATF2
	ATF7IP
	ATXN7
	ATXN7L3
	BRD1
	BRD8
	BRMS1
	BRPF1
	BRPF3
	BRWD1
	CARM1
	CCND1
	CDK4
	CHD3
	CHD4
	CLOCK
	COPRS
	CREBBP
	DMAP1
	DNMT3A
	DOT1L
	DPY30
	DR1
	EED
	EHMT1
	EHMT2
	ELP1
	ELP2
	ELP3
	ELP4
	ELP5
	ELP6
	ENY2
	EP300
	EP400
	EPC1
	EZH2
	GATAD2A
	GATAD2B
	GPS2
	H2AB1
	H2AC1
	H2AC11
	H2AC12
	H2AC13
	H2AC14
	H2AC15
	H2AC16
	H2AC17
	H2AC20
	H2AC21
	H2AC4
	H2AC6
	H2AC7
	H2AC8
	H2AJ
	H2AW
	H2AX
	H2AZ1
	H2AZ2
	H2BC1
	H2BC10
	H2BC11
	H2BC12
	H2BC13
	H2BC14
	H2BC15
	H2BC17
	H2BC18
	H2BC21
	H2BC3
	H2BC4
	H2BC5
	H2BC6
	H2BC7
	H2BC8
	H2BC9
	H2BU1
	H3C1
	H3C10
	H3C11
	H3C12
	H3C13
	H3C14
	H3C15
	H3C2
	H3C3
	H3C4
	H3C6
	H3C7
	H3C8
	H4-16
	H4C1
	H4C11
	H4C12
	H4C13
	H4C14
	H4C15
	H4C2
	H4C3
	H4C4
	H4C5
	H4C6
	H4C8
	H4C9
	HAT1
	HCFC1
	HDAC1
	HDAC10
	HDAC2
	HDAC3
	HDAC8
	HMG20B
	ING3
	ING4
	ING5
	JADE1
	JADE2
	JADE3
	JAK2
	JMJD6
	KANSL1
	KANSL2
	KANSL3
	KAT14
	KAT2A
	KAT2B
	KAT5
	KAT6A
	KAT6B
	KAT7
	KAT8
	KDM1A
	KDM1B
	KDM2A
	KDM2B
	KDM3A
	KDM3B
	KDM4A
	KDM4B
	KDM4C
	KDM4D
	KDM5A
	KDM5B
	KDM5C
	KDM5D
	KDM6A
	KDM6B
	KDM7A
	KMT2A
	KMT2B
	KMT2C
	KMT2D
	KMT2E
	KMT5A
	KMT5B
	KMT5C
	MBD3
	MBIP
	MCRS1
	MEAF6
	MECOM
	MORF4L1
	MORF4L2
	MRGBP
	MSL1
	MSL2
	MSL3
	MTA1
	MTA2
	MTA3
	NCOA1
	NCOA2
	NCOR1
	NCOR2
	NFKB1
	NFKB2
	NSD1
	NSD2
	NSD3
	OGT
	PADI1
	PADI2
	PADI3
	PADI4
	PADI6
	PAX3
	PBRM1
	PHF2
	PHF20
	PHF21A
	PHF8
	PRDM16
	PRDM9
	PRMT1
	PRMT3
	PRMT5
	PRMT6
	PRMT7
	RBBP4
	RBBP5
	RBBP7
	RCOR1
	RELA
	REST
	RIOX2
	RPS2
	RUVBL1
	RUVBL2
	SAP130
	SAP18
	SAP30
	SAP30L
	SETD1A
	SETD1B
	SETD2
	SETD3
	SETD6
	SETD7
	SETDB1
	SETDB2
	SGF29
	SMARCA2
	SMARCA4
	SMARCB1
	SMARCC1
	SMARCC2
	SMARCD1
	SMARCD2
	SMARCD3
	SMARCE1
	SMYD2
	SMYD3
	SUDS3
	SUPT20H
	SUPT3H
	SUPT7L
	SUV39H1
	SUV39H2
	SUZ12
	TADA1
	TADA2A
	TADA2B
	TADA3
	TAF10
	TAF12
	TAF5L
	TAF6L
	TAF9
	TBL1X
	TBL1XR1
	TRRAP
	USP22
	UTY
	VPS72
	WDR5
	WDR77
	YEATS2
	YEATS4
	ZZZ3

## Sheet: Sheet2
UTY	TAF10	KDM5A	HCFC1	JAK2	KDM6B	CDK4	KDM5B	TBL1XR1	PHF2	SUZ12	MECOM	ELP2	BRWD1	MRGBP	ARID5B	PBRM1	MORF4L2	ELP3	KMT5B	KDM4C	HDAC2	SETDB2	CHD4	RELA	PRMT3	ARID4A	SETD7	ARID4B	KDM5D	ZZZ3	KDM3A	SMARCE1

## Sheet: Sheet3
UTY
TAF10
KDM5A
HCFC1
JAK2
KDM6B
CDK4
KDM5B
TBL1XR1
PHF2
SUZ12
MECOM
ELP2
BRWD1
MRGBP
ARID5B
PBRM1
MORF4L2
ELP3
KMT5B
KDM4C
HDAC2
SETDB2
CHD4
RELA
PRMT3
ARID4A
SETD7
ARID4B
KDM5D
ZZZ3
KDM3A
SMARCE1
